# Supplementary material for: Bidirectional Association between Lichen Planus and Hepatitis C—An Update Systematic Review and Meta-Analysis
Source: J Clin Med. 2023 Sep 5;12(18):5777. doi: 10.3390/jcm12185777 (PMC10531646; doi:10.3390/jcm12185777)
Supplement: Supplementary file 1 [file jcm-12-05777-s001.zip]

Archive with 1 entries (1 files):
- jcm-2572346-supplementary.pdf
